# Supplementary material for: RNA and Mitochondrial Reprogramming Associated with Azacytidine Treatment in Higher-Risk Myelodysplastic Syndromes: A Pilot Study
Source: Cancers (Basel). 2026 Jul 17;18(14):2305. doi: 10.3390/cancers18142305 (PMC13406402; doi:10.3390/cancers18142305)
Supplement: Supplementary file 1 [file cancers-18-02305-s001.zip]

Archive with 1 entries (1 files):
- cancers-4415636-supplementary.pdf
